# Supplementary material for: Three endoplasmic reticulum-associated fatty acyl-coenzyme a reductases were involved in the production of primary alcohols in hexaploid wheat (Triticum aestivum L.)
Source: BMC Plant Biol. 2018 Mar 5;18:41. doi: 10.1186/s12870-018-1256-y (PMC5836450; doi:10.1186/s12870-018-1256-y)
Supplement: Supplementary file 1 — Table S1. Primers for vector construction and expression analysis. (XLSX 11 kb) [file 12870_2018_1256_MOESM1_ESM.xlsx]

## Sheet: Sheet1
Addition file 1	Table S1 Primers for vector construction and expression analysis.
Primer name	Sequences(5’ to 3’)	Description
TaFAR6 F	ATGAGGATCAGTGAAATGGATGTG	Sequencing
TaFAR6 R	GTATATCCATGGCTAGTAACTTGC	Sequencing
TaFAR7 F	ATGGTGATGGTGGATGGCAGCTT	Sequencing
TaFAR7 R	TTACTTGAGCACATACTTGAGGAC	Sequencing
TaFAR8 F	ATCCAGCTATCCAGGAAGCCAT	Sequencing
TaFAR8 R	TCATGTGGCATTGCGTGAATTC	Sequencing
RT-TaFAR6 F	TACACCCTCATCCCTCGTCAT	RT-PCR
RT-TaFAR6 R	TGTTCATTGCCATCCTTAGCC	RT-PCR
RT-TaFAR7 F	CGTTGCGTTGGATGTGAAT	RT-PCR
RT-TaFAR7 R	AGCCGATGATGATGGTGTC	RT-PCR
RT-TaFAR8 F	CAATGTCGGGATGGATAGA	RT-PCR
RT-TaFAR8 R	TGGATACACGAGGATTTGC	RT-PCR
Q-TaFAR6 F	CGCCCGAGCATCATAACCAGTA	QPCR
Q-TaFAR6 R	GGCAGCCATCATAGCGTTCACC	QPCR
Q-TaFAR7 F	CATGTTTCCACCGCATTTGCA	QPCR
Q-TaFAR7 R	CGCTCCCTCTTCGTCTTGTCG	QPCR
Q-TaFAR8 F	CATTCATTGGGACCAGCACAG	QPCR
Q-TaFAR8 R	CCATTGGATACACGAGGATTT	QPCR
TaACTIN F	TGTTGTTCTCAGTGGAGGTTCT	QPCR
TaACTIN R	CTGTATTTCCTTTCAGGTGGTG	QPCR
pGFP-TaFAR6 F	CGGGGTACC TCGACAACCATGAGGATCAGTG	Subcellular localization
pGFP-TaFAR6 R	CTAGTCTAGAGAACACAATATTTAAGCACACCA
pGFP-TaFAR7 F	CGGGGTACCATGGTGATGGTGGATGGCAGC	Subcellular localization
pGFP-TaFAR7 R	CTAGTCTAGATCTTGAGCACATACTTGAGGAC
pGFP-TaFAR8 F	CGCGGATCCATCCAGCTATCCAGGAAGCCAT GGAC	Subcellular localization
pGFP-TaFAR8 R	GGACTAGTAGGCATTGCGTGAATTCACCATAAC
pYES-TaFAR6 F	CCCAAGCTTATGAGGATCAGTGAAATGGATGTG	Yeast expression
pYES-TaFAR6 R	CGCGGATCCGTATATCCATGGCTAGTAACTTGC
pYES-TaFAR7 F	CCCAAGCTTATGGTGATGGTGGATGGCAGCTT	Yeast expression
pYES-TaFAR7 R	CCGGAATTCTTACTTGAGCACATACTTGAGGAC
pYES-TaFAR8 F	CCCAAGCTTATGGACGCCGCTACGGTGATCG	Yeast expression
pYES-TaFAR8 R	CCGCTCGAGTCATGTGGCATTGCGTGAATTCA
OsActin F	ACCTTCAACACCCCTGCTAT	QPCR
OsActin R	CACCATCACCAGAGTCCAAC	QPCR
SlActin F	ACCTTCAACGTTCCAGCTATG	QPCR
SlActin R	TCACCAGAGTCCAACACAATAC	QPCR
